# Supplementary material for: GZMKhigh CD8+ T effector memory cells are associated with CD15high neutrophil abundance in non-metastatic colorectal tumors and predict poor clinical outcome
Source: Nat Commun. 2022 Nov 8;13:6752. doi: 10.1038/s41467-022-34467-3 (PMC9643357; doi:10.1038/s41467-022-34467-3)
Supplement: Supplementary file 3 — Source Data [file 41467_2022_34467_MOESM3_ESM.xlsx]

## Sheet: Figure 1C
Patient_ID	T	NAT
NSC02	7.17	2.75
NSC03	0.56	0.32
NSC05	31.1	0.66
NSC06	11	5.22
NSC07	9.64	3.81
NSC10	16.3	2.59
NSC11	4.56	1.41
NSC14	1.83	7.99
NSC20	4.27	5.02
NSC21	5.69	8.9
NSC23	6.14	3.5
NSC24	6.57	0.93
NSC26	1.52	1.18
NSC28	23.9	11.8
NSC31	7.48	4.83
NSC33	20.7	11.6
NSC34	10.2	1.23
NSC40	9.83	0.8
NSC41	16.4	6.43
NSC42	21.7	16
NSC44	4.4	0.64
NSC53	14.5	4.5
NSC64	7.67
NSC65	5.98	1.46
NSC66	20
NSC67	27.2	1.16
NSC63	6.64

## Sheet: Figure 1E
Patient_ID	HN	LN
NSC02		29.1
NSC03		33
NSC05	98.9
NSC06	95.3
NSC07	89.5
NSC10		23.1
NSC11	61.2
NSC14		2.78
NSC20	86.8
NSC21	88
NSC23		42.6
NSC24	87.6
NSC26	95.4
NSC28		20.9
NSC31	91.2
NSC33	74.5
NSC34	98.2
NSC40		11.4
NSC41	72.3
NSC42	100
NSC44	80
NSC53	60.6
NSC64	76.5
NSC65	79.7
NSC66	89.3
NSC67		49.5
NSC68	85.6

## Sheet: Figure 1F
Patient_ID	CD15high	CD15low
NSC10	9.09	8.33
NSC11	47.8	0
NSC20	38.5	3.7
NSC21	30.2	8.7
NSC40	11.7	5.85
NSC44	6.05	3.59
NT03	30	19
NT17	18.2	7.51
NT26	21.9	0
NSC14	6.21	0.16
NSC31	37.6	11.6
NSC41	16.6	11.2
NT20	7.95	0.87
NT27	25	1.68
NSC64	23.8	0
NSC65	6.46	2.92
NSC66	8.01	2.94
NSC67	0.96	0.52
NSC68	10.9	2.88

## Sheet: Figure 1G
Patient_ID	LN	HN
NSC10	8.7
NSC11		46.8
NSC20		26.6
NSC21		22.4
NSC40	7.14
NSC44	4.21
NT03
NT17
NT26		16.7
NSC14	0.85
NSC31		24.7
NSC41		14.3
NSC45		74.5
NT20	3.71
NT27	6.76
NSC65		5.67
NSC66		7.47
NSC67	0.74
NSC64		19.2
NSC68		9.72
NSC70

## Sheet: Figure 1H
Patient_ID	LN	HN
NSC23	41.67
NSC28	35.67
NSC10	156.33
NSC02	27.33
NSC40	155.33
NSC41		1.67
NSC11		54.33
NSC21		2.33
NSC33		1
NSC26		0
NSC53		1

## Sheet: Figure 1I
subset	Cytokine	Spearman_r	sign
CD15+	HGF	-0.7	negative
CD15+	IL1b_IL1F2	-0.7	negative
CD15+	IL15	-0.7	negative
CD15+	IL6	-0.7	negative
CD15+	IL8_CXCL8	-0.7	negative
CD15+	TNFa	-0.7	negative
CD15+	TRAIL_TNFSF10	-0.66688592885535	negative
CD15+	FGFbasic_FGF2	-0.6	negative
CD15+	CCL22_MDC	-0.6	negative
CD15+	CCL3_MIP1a	-0.6	negative
CD15+	TGFb1	-0.6	negative
CD15+	CCL13_MCP4	-0.5	negative
CD15+	CXCL4_PF4	-0.5	negative
CD15+	IL23	-0.5	negative
CD15+	CCL8_MCP2	-0.3	negative
CD15+	VEGFa	-0.3	negative
CD15+	IL1ra_IL1F3	-0.2	negative
CD15+	CCL2_MCP1	-0.1	negative
CD15+	CXCL6_GCP2	-0.1	negative
CD15+	GMCSF	-0.0512989176042577	negative
CD15+	CXCL5_ENA78	0.1	positive
CD15+	TGFb3	0.205195670417031	positive
CD15+	IL10	0.3	positive
CD15+	IL13	0.3	positive
CD15+	CXCL1_GROa	0.5	positive
CD15+	CXCL10_IP10	0.5	positive
CD15+	EGF	0.5	positive
CD15+	GCSF	0.5	positive
CD15+	CXCL11_ITAC1	0.6	positive
CD15+	CXCL12_SDF1	0.707106781186547	positive
CD15+	IL4	0.8	positive
CD15+	IL7	0.8	positive
CD15+	IL17E_IL25	0.9	positive

## Sheet: Figure 1J
HD_ID	CTR	SDF1
ST113_CC	33.4	61.9
ST113_CN	23.2	50.3
ST113_EC	32	66.3
ST116_AB	49.8	50.8
ST116_ST	54.7	56.4
ST119_LN	15.6	18.1
ST119_TM	27.5	29.6
ST119_EC	22.4	28.9

## Sheet: Figure 1K
HD_ID	CTR	SDF1
ST113_CC	24693	36326
ST113_CN	25893	36034
ST113_EC	28020	43940
ST116_AB	42955	56219
ST116_AN	31509	38110
ST116_ST	41717	45763
ST119_LN	36111	40118
ST119_TM	49686	59569
ST119_EC	45541	53041

## Sheet: Figure 1L
	3h	6h	24h
HD1	0.989	0.937	1.55
HD2	0.847	0.99	1.53
HD3	0.718	1.02	1.61

## Sheet: Figure 1M
	CTR	SDF-1
HD1	0.74	1.74
HD2	0.93	2.28
HD3	1.33	1.51
HD4	0.67	2.78
HD5	0.83	3.06
HD6	1.5	3.23

[truncated: 68 more sheets: Figure 2A, Figure 2B, Figure 2C, Figure 2F-G, Figure 2H, Figure 2I, Figure 3A, Figure 3B, Figure 3C, Figure 5A, Figure 5C, Figure 5E, Figure 5F, Figure 5G, Figure 5H, Figure 5I, Figure 5L, Figure 5M, Figure 5N, Figure 6A …]
